# Supplementary material for: Genetic structure of an endangered species Ormosia henryi in southern China, and implications for conservation
Source: BMC Plant Biol. 2023 Apr 26;23:220. doi: 10.1186/s12870-023-04231-w (PMC10131447; doi:10.1186/s12870-023-04231-w)
Supplement: Supplementary file 1 — Additional file 1: Table S1. Sampling information of Ormosia henryi populations. Table S2. Statistics of the O. henryi genome assembly. Table S3. Summary of GBS data. Table S4. Ten bioclimate variables used in this study. [file 12870_2023_4231_MOESM1_ESM.xlsx]

## Sheet: TABLE S1
Table S1. Sampling information of Ormosia henryi populations.
Population	Sampling location	Number of individuals	Longitude (E)	Latitude (N)	Altitude (m)
JH	Jianghua, Hunan	13	111°30′24″	24°55′07″	330
XF	Xinfeng, Jiangxi	15	115°10′47″	25°14′24″	283
AY	Anyuan, Jiangxi	8	115°25′37″	25°03′36″	260
NH	Ninghua, Fujian	15	116°45′25″	26°11′15″	311
MTS	Zixi, Jiangxi	15	117°08′44″	27°50′57″	154
SX	Shaxian, Fujian	10	117°48′22″	26°25′13″	163
SC	Shunchang, Fujian	13	117°49′40″	26°47′44″	150
JO	Jianou, Fujian	10	118°14′48″	27°00′56″	196
LQ	Longquan, Zhejiang	15	118°57′01″	27°57′42″	425
YK	Yongkang, Zhejiang	15	120°01′12″	28°49′55"	366

## Sheet: TABLE S2
Table S2. Statistics of the O.henryi genome assembly.
Title	Total length	Total number	Max_length	N50_length	N90_length
Contig	1343713339	4066523	54197	656	127
Scaffold	1364689951	3866097	59305	762	130

## Sheet: TABLE S3
Table S3. Summary of GBS data.
Sample	Clean reads	Mapped reads	Mapping rate（%）	Average depth（X）	Coverage
AY01	11451644	4158713	0.3632	4.58	0.1724
AY04	11481038	4297352	0.3743	5.82	0.1351
AY05	12669674	4757313	0.3755	6.44	0.136
AY06	11584232	4269736	0.3686	5.74	0.1349
AY07	13788888	5140321	0.3728	6.32	0.1475
AY08	11372340	3973813	0.3494	5.6	0.1311
AY09	18989222	7230392	0.3808	7.56	0.1727
AY10	14158100	5327860	0.3763	6.74	0.1412
JH01	13022364	5174052	0.3973	6.58	0.1383
JH02	12965084	5195063	0.4007	6.24	0.1489
JH04	12477206	5038482	0.4038	6.26	0.1429
JH06	11549020	4557408	0.3946	5.96	0.1338
JH07	9901616	3992472	0.4032	5.5	0.1315
JH08	11461640	4579860	0.3996	5.85	0.1363
JH10	10212982	4097023	0.4012	5.54	0.1338
JH11	11013358	4435688	0.4028	5.7	0.1374
JH12	11393428	4497579	0.3948	5.65	0.1398
JH13	9928782	3909143	0.3937	5.58	0.1221
JH16	12249560	4823334	0.3938	6.05	0.1402
JH17	11757212	4618426	0.3928	6.21	0.1315
JH19	12945922	5124983	0.3959	6.56	0.1356
JO01	9414400	3764139	0.3998	4.19	0.1558
JO02	18679850	7329669	0.3924	5.75	0.2214
JO03	20788866	8095105	0.3894	6.03	0.2299
JO04	18770804	7304936	0.3892	6.27	0.2005
JO05	20398840	8006874	0.3925	5.83	0.2352
JO07	19096028	7052552	0.3693	6.62	0.1846
JO10	18690760	7311282	0.3912	5.79	0.2204
JO12	8887720	3576470	0.4024	4.89	0.1251
JO18	9558616	3819627	0.3996	4.8	0.1339
JO19	18181450	7093607	0.3902	7.62	0.1636
LQ01	11140450	4188845	0.376	5.63	0.1315
LQ02	16744946	6367498	0.3803	6.31	0.1709
LQ03	19429496	7253726	0.3733	7.58	0.1628
LQ04	12140230	4646488	0.3827	6.04	0.1307
LQ05	10541308	4020795	0.3814	5.31	0.1317
LQ07	9862606	3777162	0.383	5.18	0.128
LQ08	15058394	5718494	0.3798	5.93	0.1698
LQ09	11363720	4250107	0.374	5.68	0.127
LQ10	11175234	4211977	0.3769	5.42	0.134
LQ11	11595876	3965567	0.342	5.27	0.1294
LQ12	11001972	4097500	0.3724	5.58	0.1252
LQ13	9908228	3759624	0.3794	5.24	0.1243
LQ14	19367350	7310185	0.3774	7.49	0.167
LQ15	19699414	7350679	0.3731	6.85	0.1823
LQ16	10436826	3960140	0.3794	5.34	0.1293
MTS01	12683182	4659661	0.3674	6.37	0.1304
MTS03	11556346	4573639	0.3958	5.76	0.1297
MTS04	10572676	4125596	0.3902	5.47	0.1278
MTS06	9856538	3818861	0.3874	5.31	0.1246
MTS08	13404324	5214913	0.389	6.76	0.1288
MTS10	11157702	4398473	0.3942	5.79	0.1285
MTS11	10659402	4262646	0.3999	4.96	0.1464
MTS12	20470986	7786668	0.3804	6.91	0.1945
MTS13	17661102	6867407	0.3888	6.26	0.1887
MTS15	19976548	7766861	0.3888	6.92	0.1921
MTS18	10399906	4081872	0.3925	5.52	0.1261
MTS19	10358070	3986109	0.3848	5.5	0.1224
MTS20	10252342	3990316	0.3892	5.54	0.1209
MTS21	12936960	5018043	0.3879	6.3	0.1293
MTS22	15525554	5954443	0.3835	6.27	0.1563
NH01	11185356	4429777	0.396	5.23	0.1478
NH02	16846020	6502461	0.386	6.82	0.163
NH04	16574344	6461689	0.3899	6.82	0.164
NH06	9088416	3607063	0.3969	4.97	0.1262
NH08	16743514	6461211	0.3859	6.76	0.1644
NH09	16904562	6495397	0.3842	6.37	0.1779
NH11	19587128	7486004	0.3822	6.91	0.1854
NH12	18301984	6985541	0.3817	7.15	0.17
NH13	16672854	6486917	0.3891	6.86	0.1636
NH14	9647540	3787154	0.3926	4.86	0.1372
NH15	17837376	6893211	0.3864	7.02	0.1691
NH17	11458562	4527893	0.3952	5.38	0.145
NH18	10372038	4109854	0.3962	5.04	0.1405
NH20	17917488	6754789	0.377	6.75	0.1747
NH21	11349878	4199732	0.37	5.56	0.139
SC01	16092694	6126807	0.3807	6.34	0.1679
SC03	8673172	3603365	0.4155	5.35	0.1107
SC04	17684294	6946313	0.3928	6.38	0.1866
SC06	13941290	5500035	0.3945	5.96	0.1623
SC07	20457532	7890382	0.3857	7.97	0.1736
SC08	18414844	7317073	0.3973	5.96	0.2118
SC09	17701646	6831161	0.3859	6.16	0.1967
SC10	16011372	6126115	0.3826	5.82	0.1867
SC11	17464064	6743638	0.3861	6.03	0.1974
SC12	15829574	6036971	0.3814	5.64	0.1932
SC13	16593346	6326790	0.3813	6.58	0.1647
SC14	15131184	5734122	0.379	5.66	0.1812
SC15	17779772	6864718	0.3861	7.07	0.1656
SX01	11076746	4112504	0.3713	4.76	0.1588
SX03	13162270	4864936	0.3696	6.27	0.1397
SX05	11131518	4313924	0.3875	4.52	0.1756
SX07	20937754	7816744	0.3733	6.73	0.2068
SX08	20721688	7512319	0.3625	7.86	0.1686
SX10	10540432	3917809	0.3717	5.83	0.123
SX16	10952600	4106822	0.375	5.71	0.1309
SX17	11107266	4090910	0.3683	5.83	0.1263
SX18	9949348	3738690	0.3758	5.42	0.1265
SX19	12719540	4713641	0.3706	6.14	0.1353
XF11	11405642	4380169	0.384	5.32	0.1467
XF12	9623154	3809224	0.3958	6	0.1111
XF13	11325492	4313260	0.3808	4.61	0.1767
XF14	11059644	4109744	0.3716	5.65	0.1353
XF15	10341394	3836589	0.371	4.34	0.1672
XF16	10956522	4114448	0.3755	5.76	0.1308
XF17	11045596	4107445	0.3719	5.24	0.1399
XF18	10118906	3586957	0.3545	5.27	0.1229
XF19	11097376	4247739	0.3828	4.65	0.1742
XF20	11647040	4361314	0.3745	5.71	0.1409
XF22	10329586	3933285	0.3808	4.57	0.1619
XF23	11009916	4173030	0.379	5.78	0.1299
XF24	10764262	4048833	0.3761	5.7	0.1303
XF25	13092872	4875381	0.3724	6.44	0.1387
XF26	12979856	4761563	0.3668	6.43	0.1355
YK01	9656832	3714783	0.3847	4.93	0.1296
YK02	16828520	6403758	0.3805	6.72	0.1652
YK03	18778572	7163392	0.3815	7.1	0.1735
YK05	17448910	6518178	0.3736	7.1	0.1576
YK06	18455636	7019633	0.3804	7.43	0.1632
YK07	18901350	7154421	0.3785	7.51	0.1632
YK11	18653916	7091775	0.3802	7.5	0.1645
YK12	17523326	6133963	0.35	7.05	0.1489
YK14	10332906	3960747	0.3833	5.55	0.1242
YK15	10799882	4059005	0.3758	5.45	0.1304
YK16	18129374	6769231	0.3734	6.82	0.1701
YK17	10933582	4144294	0.379	5.23	0.1387
YK18	10551802	3988296	0.378	5.57	0.1245
YK19	10579596	3718249	0.3515	5.35	0.1199
YK20	9808878	3676933	0.3749	5.23	0.1243

## Sheet: TABLE S4
Table S4. Ten bioclimate variables used in this study.
Code	Description	Population
		AY	XF	MTS	JH	LQ	YK	NH	SC	JO	SX
bio1	Annual Mean Temperature	18.3833	18.8917	17.8583	19.0792	17.0208	16.0625	18.5542	19.5667	17.35	20.1167
bio2	Mean Diurnal Range	8.41667	8.23333	8.51667	7.85833	8.80833	8.19167	9.05833	8.86667	8.25	9.11667
bio3	Isothermality	31.2887	29.8309	28.0154	28.0655	29.5582	26.7702	31.7836	30.8943	29.7834	32.2144
bio4	Temperature Seasonality	666.474	699.613	796.415	739.439	752.331	806.567	700.141	715.832	698.28	692.969
bio5	Max Temperature of Warmest Month	31	32	32.8	32.3	31.7	31.3	32.4	33.9	31.1	34.3
bio12	Annual Precipitation	1670	1598	1775	1563	1689	1517	1606	1656	1764	1589
bio14	Precipitation of Driest Month	39	39	49	45	37	39	40	44	42	41
bio15	Precipitation Seasonality	57.8606	56.3858	63.5649	58.9221	59.1302	48.3689	60.2274	64.1906	62.8263	62.4086
bio17	Precipitation of Driest Quarter	149	150	177	160	157	160	156	159	160	150
bio18	recipitation of Warmest Quarter	575	524	572	537	590	541	520	542	604	535
